# Supplementary material for: The epilepsy and intellectual disability-associated protein TBC1D24 regulates the maintenance of excitatory synapses and animal behaviors
Source: PLoS Genet. 2020 Jan 31;16(1):e1008587. doi: 10.1371/journal.pgen.1008587 (PMC7015432; doi:10.1371/journal.pgen.1008587)
Supplement: S1 Data — (XLSX) [file pgen.1008587.s008.xlsx]

## Sheet: Fig 1A
Fold change
3	7	10	14	21 (DIV)
1	4.56612	6.38706	6.38124	7.02339
1	2.0518	2.36538	2.89318	3.31026
1	3.01252	4.23309	4.3667	5.41577

## Sheet: Fig 1E
TBC1D24			Synaptophysin
Relative expression (%)			Relative expression (%)
Ho	PSD		Ho	PSD
100	134.181		100	32.7448
100	104.424		100	31.7624
100	96.1506		100	22.5161

## Sheet: Fig 2A
No. of excitatory synapses /10 μm
Control shRNA	TBC1D24-shRNA
7.85839	3.39315
7.19996	3.18706
6.48295	0.929162
4.21574	3.9575
5.50502	5.55019
5.75827	4.98185
4.36677	4.5934
3.08598	5.95246
4.42997	3.65171
4.56014	3.18503
6.61939	2.38211
3.15382	2.48577
4.16977	2.75773
5.09036	2.66262
3.67653	3.79691
5.25854	3.63024
7.29139	2.14818
3.97922	4.27857
5.27451	3.78764
2.07872	3.8327
1.90749	4.77279
2.89276	4.78661
2.89094	2.16975
0.943625	1.81276
4.73	2.84182
4.46	1.54
2.81	1.82
2.54	8.14
7.1	2.99
9.07	4.31
3.35	4.23
	5.23
	6.41
	4.5
	3.67
	4.3
	3.54

## Sheet: Fig 2B
Frequency (Hz)			Amplitude (pA)
Control shRNA	TBC1D24-shRNA		Control shRNA	TBC1D24-shRNA
1.41714	0.698953		11.437	21.378
1.13607	0.683607		15.223	16.007
2.19147	0.418033		30.89	13.129
0.45082	0.657377		11.594	12.831
0.698361	1.00328		10.936	13.601
1.29016	0.142623		12.664	10.327
0.544262	0.688525		11.565	11.018
0.677049	0.022951		11.01	7.673
1.98361	0.155738		12.79	9.753
0.798361	0.397436		11.994	11.879
1.9459	1.67049		27.959	15.441
2.89508	1.31967		16.71	18.92
4.35738	1.00492		18.508	15.705
0.690164	1.76721		14.028	22.157
	0.431148			16.491

## Sheet: Fig 2C
Spine density /10 μm				Spine head width (μm)
Vector	TBC1D24-shRNA			Vector	TBC1D24-shRNA
	Vector	RNAir TBC1D24			Vector	RNAir TBC1D24
0.27	0.71	0.53		0.67302	0.655601	0.749708
1.21	1	0.27		1.79083	0.720473	0.545493
1.81	0.13	1.51		1.05713	0.611233	0.494634
1.14	0.26	0.83		0.64287	0.36818	0.514296
2.08	0.56	0.84		1.29726	0.611233	1.29726
0.57	0.66	1.05		0.771443	0.9775	0.591999
0.97	0.92	1.13		1.02376	1.11645	1.05556
0.28	0.41	0.39		0.7475	0.727324	0.545493
0.7	0.14	0.5		0.619294	0.46	1.02376
1.09	0.27	1.14		0.782085	0.69	0.487904
1	0.54	0.56		0.771443	0.64287	0.877699
1.47	0.14	0.28		0.98256	1.21296	0.621958
1.93	0.55	1.53		0.89264	0.449089	1.5705
1.56	0.66	2		1.00584	1.18539	0.449089
1.09	0.14	1.52		0.771443	0.782085	1.46371
0.41	0.52	1.1		1.11645	0.720473	1.56944
1.58	0	1.09		0.474157	0.731856	0.566309
1.7	0.19	1.61		1.04928	0.813173	0.542454
2.74	0.18	1.43		0.566309	0.98256	1.6764
1.98	0.94	0.74		0.870133	0.619294	0.600318
0.56	0.71	0.4		0.701877	0.569221	0.756294
0.94	0.57	2.65		0.817229	1.30361	0.64287
0.94	1.07	1.21		0.877699	0.530124	0.619294
2.98	0.55	0.55		1.21296	1.17277	0.437907
2.23	1.07	1.06		0.64287	0.67302	0.798816
1.28	0.54	0.75		0.854799	0.655601	0.813173
2.05	1.32	1.11		0.545493	0.591999	0.600318
2.67	0.37	1.3		0.854799	0.701877	0.767146
0.38	0	1.28		0.7475	0.619294	0.46358
0	0.74	0.37		0.848977	0.89264	0.566309
0.69	0.19	1.51		0.621958	0.406586	0.936032
0.72	0.19	1.49		0.823275	0.600318	0.619294
1.35	0.38	1.12		0.5175	0.545493	1.02859
1.07	0.56	1.48		0.756294	1.10604	0.566309
1.1	1.07	1.3		0.813173	0.813173	0.4025
1.12	0.56			1.05556	0.494634	0.600318
0.55	1.08			0.8625	1.17277	0.813173
				0.992604	0.650538	0.727324
				1.09854	1.35705	0.64287
				0.92716	1.05556	1.05556
				1.25582	1.14568	1.18539
				0.989267	0.474157	0.46358
				0.600318	0.575	0.542454
				0.736359	0.823275	0.694775
				0.870133	1.44095	0.771443
				0.619294	0.736359	1.09854
				1.05713	0.694775	1.00419
				1.21296	0.566309	1.26107
				0.800882	1.08033	1.39074
				1.00419	0.936032	1.16287
				1.11645	0.418606	1.54289
				0.823275	0.586387	0.530124
				0.494634	0.385722	0.437907
				0.655601	1.58621	0.771443
				0.566309	0.984241	1.05713
				1.10604	0.909155	0.514296
				0.928941	0.829277	0.756294
				0.619294	0.418606	0.46
				1.1965	1.2852	0.655601
				0.989267	0.673166	0.449089
				0.956991	1.26476	0.4025
				0.98256	0.496959	1.3225
				0.756294	0.8092	1.84359
				1.38239	0.714	1.0366
				0.611233	0.490072	0.619294
				1.00584	0.5712	1.32749
				1.15716	0.575153	1.79636
				0.879581	0.602098	0.92716
				1.0189	0.609577	1.21296
				0.773583	0.5236	1.0366
				0.992604	0.990492	0.749708
				0.805	0.814781	0.9775
				0.870133	1.26476	0.64287
				0.89264	1.17852	1.05556
				0.879581	0.343248	0.813173
				1.04928	0.383763	1.02376
				0.89264	0.4284	0.5175
				1.3112	0.5712	0.948314
				0.749708	1.05152	1.08033
				0.711236	0.707625	0.89264
				0.385722	0.403899	1.0366
				1.07419	0.970853	0.600318
				0.542454	0.720319	0.823275
				0.545493	0.542724	0.900017
				1.06025	0.818941	0.848977
				1.60177	0.662991	1.035
				0.813173	0.707625	0.771443
				1.13262	0.774872	0.800882
				0.64287	0.5236	0.33528
				0.89449	1.22841	0.575
				0.474157	0.774872	0.771443
				0.621958	0.4284	0.586387
				0.798816	0.6188	1.36676
				0.936032	0.726582	0.767146
				0.782085	0.485427	0.655601
				0.817229	0.780698	1.79083
				1.20887	0.676523	0.655601
				1.07419	0.956748	0.948314
				0.936032	0.914366	0.530124
				0.566309	0.2856	0.67302
				1.21296	0.57318	1.6921
				0.514296	0.39252	0.909155
				0.5175	0.851495	1.18539
				0.701877	1.12843	0.909397
				1.06025	0.635063	0.673166
				0.530124	1.12037	0.810599
				1.06956	0.57318	0.476
				1.01728	0.346533	0.532184
				0.854799	0.792222	0.588779
				0.46358	0.485427	0.720319
				1.02859	0.6188	0.981299
				0.98256	0.924225	1.0948
				0.474157	0.726582	0.301049
				0.542454	0.72814	0.862073
				1.3112	0.5236	0.304789
				1.27671	0.7616	0.785039
				0.928941	0.43885	0.343248
				0.909155	0.96265	0.847494
				0.5175	0.514873	0.579079
				0.418606	0.635063	0.512668
				0.948314	0.602098	0.505995
				0.8625	1.0396	0.238
				0.767146	0.277553	0.451573
				1.39074	0.725022	0.662991
				0.800882	0.5236	0.681528
				0.92716	0.449058	0.889241
				1.28574		0.605849
				1.09854		0.944833
				0.655601		0.485427
				1.67146		0.43885
				0.530124		0.673166
				0.701877		0.635063
				0.692392		0.797921
				0.566309		0.942432
				0.736359		0.39252
				1.21296		1.22008
				0.848977		0.774872
				0.575153		0.468806
				0.686497		0.752622
				0.952		0.745058
				0.942432		1.00975
				0.720319		0.707625
				0.821703		0.555107
				0.8092		0.620628
				0.602098		0.84213
				0.538533		0.575153
				0.843474		0.894323
				0.821703		0.813389
				0.579079		1.52097
				0.635063		1.08545
				0.557144		0.588779
				0.640393		0.605849
				0.6188		0.588779
				0.579079		0.596426
				0.681528		0.686497
				0.581032		0.774872
				0.514873		0.542724
				0.371768		1.06968
				0.858121		0.681528
				0.64743		0.843474
				0.43885		0.6188
				0.542724		0.915604
				0.8092		0.532184
				0.602098		0.774872
				0.693066		0.3808
				0.588779		0.496959
				0.707625		0.409471
				0.43885		0.693066
				0.743536		0.43885
				0.449058		0.43885
				0.362511		0.620628
				0.3332		0.588779
				0.43885		0.620628
				0.9044		1.02754
				0.3332		0.673166
				1.02201		0.403899
				0.851495		0.714
				0.588779		0.602098
				0.476		0.425747
				0.877701		0.676523
				1.42879		0.496959
				0.96265		0.3332
				0.39252		0.3332
				0.362511		0.451573
				0.514873		1.04395
				1.25668		0.2856
				0.557144		1.08545
				1.04395		0.579079
				1.34043		0.471216
				0.847494		0.738951
				0.542724		0.449058
				0.346533		0.662991
				0.769002		0.818941
				0.797921		0.981299
				0.673166		0.557144
				0.620628		0.609577
				0.752622		0.301049
				1.23577		0.814781
				0.542724		0.542724
				0.409471		1.13144
				0.4284		0.542724
				0.496959		0.774872
				0.774872		1.01757
				0.62608		0.66128
				0.476		0.767527
				0.514873		1.06968
				0.425747		0.903146
				0.512668		0.8092
				0.673166		0.862073
				0.468806		0.6664
				0.451573		0.66128
				0.485427		0.868618
				0.532184		0.43885
				0.505995		1.19854
				0.924225		0.821703
				0.532184		0.862073
				0.542724		0.681528
				0.6664		1.40642
				0.6188		0.980144
				1.1234		0.813389
				0.72814		0.532184
				0.64743		1.28608
				0.532184		0.868618
				0.64743		0.532184
				0.915604		0.532184
				0.588779		1.0948
				0.406695		0.980144
				0.238		0.64743
				0.84213		0.403899
				0.780698		0.581032
				0.542724
				0.542724
				0.64743
				0.681528
				0.714
				0.468806
				0.490072
				0.62608
				0.785039
				0.64743
				0.319311
				0.957932
				0.579079
				0.346533
				0.43885
				0.681528
				0.780698
				0.346533
				1.0472
				0.476
				0.542724
				0.785039
				0.39252
				1.16693
				0.602098
				0.83266
				0.575153
				0.555107
				0.3808
				0.514873
				0.319311
				0.919309
				0.362511
				0.532184
				0.557144
				0.858121
				0.5712
				0.3808
				1.05689
				0.714
				0.64743
				0.532184
				0.3808
				0.532184
				0.425747
				0.8092
				0.821703
				0.831298
				0.676523
				0.406695
				0.256334
				0.676523
				0.676523
				0.3332
				0.425747

## Sheet: Fig 2D
No. of spines with PSD-95 /10 μm
Control shRNA	TBC1D24-shRNA
	Vector	RNAir TBC1D24
1.83	0	0.45
0	0	0.86
2.53	1.15	1.79
2.58	0.67	2.12
2.28	0.23	1.9
2.47	0	2.46
2.3	0.48	1.13
1.87	0.22	1.78
0.9	0.22	0.92
0.46	0.46	1.15
1.16	0	1.31
1.58	0.89	1.91
3.18	1.78	0.23
1.58	0	2.3
1.74	0.22	2.32
1.63	0.89	1.68
0.93	0.22	0.51
0.7	1.38	0.69
2.74	0.23	2.93
1.38	0.89	4.01
1.36	2.62	1.34
2.3	1.27	0.69
0	0.69	0.71
1.77	0.92	0.46
0.46	0.93	1.13
1.42	0.69	0.22
2.78	1.13	1.57
1.63	1.14	1.72
1.37	1.1	0.24
2.8	1.2	1.36
1.4	0.46	1.41
0.46	1.61	1.17
2.06	1.64	1.16
1.85	0.94	0.77
0.9	1.14	0.43
2.09	0.47	0.93
2.55	0.95	0.23
0.91	1.16	1.02
1.64	1.4	0.93
0.64	0.46	0
	0.65	0.46
	0.45	0.69
	1.25	1.38
	1.34	0.45
	0.47
	0.69
	0.46
	0.67
	1.11
	1.3
	1.17
	0
	0.47

## Sheet: Fig 3B
Spine density /10 μm
Control shRNA		TBC1D24-shRNA
DMSO	SecinH3	DMSO	SecinH3
3.37	3.68	1.92	1.69
1.72	2.58	0.85	1.4
3.45	1.91	1.56	2.33
1.76	2.4	0.49	3.19
2.1	2.76	0.95	2.44
3.75	1.76	1.88	1.42
2.59	1.72	1.5	1.88
2.25	1.99	2.4	2.19
3.05	2.62	2.41	2
2.03	3.21	2.03	1.96
2.5	2.58	0.96	2.45
2.57	3.58	0.89	3.17
1.27	3.79	1.8	3.41
1.63	3.45	1.87	1.88
1.93	3.84	0.84	1.89
2.84	2.96	1.23	1.91
3.46	1.41	1.08	1.33
3.67	1.31	0.59	1.93
4.23	2.29	2.88	1.55
2.49	3.96	1.68	3.08
3.03	2.74	1.3	2.85
2.26	2.04	2.41	2.12
2.68	2.16	1.67	1.63
1.7	5.37	1.31	0.96
3.44	3.56	1.72	2.02
3.03	3.92	0.84	2.22
2.82	1.55	2.17	1.54
2.53	1.54	0.59	1.35
2.27	1.63	0.48	2.59
3.51	1.86	0	1.89
3.22	2.07	0.84	1.26
4.62	2.91	1.66	1.88
3.01	3.01	1.05	1.62
2	1.55	2.67	1.72
1.4	1.62	2.28	1.57
2.32	2.5	0.94	2.79
1.28	2.98	0.71	1.66
3.03	2.11	1.3	1.39
1.3	3.22	0.81	1.43
1.87	4.09	1.38	1.82
2.02	1.81	1.61
2.88	2.92	2.11
2.18	2.71
3.45
2.44
2.18
1.52
2.3
2.81
3.42

## Sheet: Fig 3C
Spine density /10 μm
Vector	TBC1D24-shRNA
	ARF6-WT	ARF6-T27N
1.9185	0.676983	1.25371
0.884109	0.66232	1.33296
0.967903	0.923573	1.62828
1.24897	0.383718	1.18934
3.09848	0.67819	1.26445
2.12299	0.128511	1.20297
0.934691	0.673728	1.70237
2.04471	1.00121	1.55845
2.40312	0.737205	0.87194
2.69434	0.392601	1.4333
1.69902	0.135889	0.922624
2.10408	0	1.64961
3.15087	0	0.533081
2.92757	1.07358	0.944268
2.05443	0.790717	0.680757
2.31679	0	1.57804
1.74686	0	1.54798
0.93704	0.539913	1.3437
4.06216	0.513331	1.33885
1.75	1.95	0.56
2.55	1.16	0.94
2.3	0.57	1.25
3.36	0	0.89
2.66	2.25	0.67
2.8	1.84	0.45
2.28	1.72	1.8
2.04	1.61	1.97
2.09	2.22	2.36
2.9	1.01	1.92
3.75	1.28	1.81
2.09	1.6	0.39
1.65	0	0.57
2.23	0.23	1.49
3.26	3.43	1.01
2.35	3.21	1.17
2.09	1	1.13
1.83	1.4	2.69
2.78	1.369	3.15
2.63	1.404	2.06
3.29	0.872	1.5
3.04	0.792	1.23
2.11	0.619	2.15
1.86	0.94	2.57
5.04	0.992	1.74
3.05	1.631	1.95
3.57	1.251	0.76
1.65	1.277	0.8
1.39	1.28	1.24
4.1	0.508	1.61
2.26	0.129	1.01
3.351	0.572	1.474
1.143	0.985	0.892
1.322	1.602	1.208
1.246		1.114
2.223		2
1.688		2.351
1.1		1.738
1.731		0.5
2.553		0.252
2.983
1.923
1.759
2.924
1.273
1.922
1.883

## Sheet: Fig 4A
Fold change
P1	P7	P14	P21	P31	P56
1	0.826366	1.07617	1.29295	1.19123	1.2654
1	0.740816	1.22896	1.55586	1.03529	1.33639
1	1.51174	1.63952	1.92214	1.47112	1.5475

## Sheet: Fig 4C
Hippocampus			Cortex
Relative level (%)			Relative level (%)
Control shRNA	TBC1D24-shRNA		Control shRNA	TBC1D24-shRNA
106.52	43.7732		103.53	106.86
88.2473	42.7585		110.836	113.338
105.233	33.5556		101.541	101.993
106.66	49.5569		91.6568	106.99
93.3403			92.4371

[truncated: 34 more sheets: Fig 4D, Fig 4F, Fig 4G, Fig 4H, Fig 5B, Fig 5C, Fig 5D, Fig 5E, Fig 5F, Fig 6B, Fig 6D, Fig 6F, Fig 6H, Fig 6J, Fig 6K, Fig 7A, Fig 7B, Fig 7C, Fig 8A, Fig 8C …]
